# Supplementary material for: Single‐Cell Transcriptomics Reveals Longevity Immune Remodeling Features Shared by Centenarians and Their Offspring
Source: Adv Sci (Weinh). 2022 Nov 10;9(36):2204849. doi: 10.1002/advs.202204849 (PMC9799020; doi:10.1002/advs.202204849)
Supplement: Supplementary file 3 — Supplemental Table 2 [file ADVS-9-2204849-s002.xlsx]

## Sheet: CPC shared DEGs
	CEN vs Control				CO vs Control
geneID	p_val	avg_log2FC	p_val_adj	cluster	p_val	avg_log2FC	p_val_adj	cluster
HLA-DRB5	5.53e-21	0.425136	1.01e-16	CD8 GZMK+	6.41e-10	0.282238	1.17e-05	CD8 GZMK+
GIMAP4	4.08e-31	0.420615	7.47e-27	CD8 CMC1+	3.02e-31	0.476071	5.53e-27	CD8 CMC1+
HLA-DQA1	2.52e-19	0.418809	4.62e-15	CD8 GZMK+	3.57e-21	0.471594	6.54e-17	CD8 GZMK+
GIMAP4	5.2e-27	0.395902	9.53e-23	CD8 GZMK+	1.54e-32	0.506823	2.82e-28	CD8 GZMK+
HLA-DQA1	1.27e-18	0.364481	2.33e-14	CD8 CMC1+	2.37e-11	0.314454	4.33e-07	CD8 CMC1+
PLEK	2.59e-28	0.338552	4.75e-24	CD8 CMC1+	1.88e-15	0.303331	3.44e-11	CD8 CMC1+
CTSW	9.82e-12	0.320047	1.8e-07	CD8 GZMK+	2.36e-18	0.455044	4.32e-14	CD8 GZMK+
GIMAP7	1.69e-17	0.315588	3.1e-13	CD8 GZMK+	8.99e-22	0.396594	1.65e-17	CD8 GZMK+
CTSW	1.15e-20	0.280073	2.11e-16	CD8 CMC1+	1.32e-09	0.301232	2.42e-05	CD8 CMC1+
HLA-DQA1	5.07e-13	0.25903	9.29e-09	CD4 CTL	4.88e-25	0.369992	8.95e-21	CD4 CTL
TXNIP	3.12e-11	0.255497	5.71e-07	CD8 GZMK+	4.24e-19	0.369238	7.77e-15	CD8 GZMK+
TUBA1A	1.36e-10	-0.256113	2.5e-06	CD8 GZMK+	2.84e-13	-0.293915	5.2e-09	CD8 GZMK+
TENT5C	2.4e-11	-0.257792	4.39e-07	CD8 GZMK+	3.37e-19	-0.338592	6.17e-15	CD8 GZMK+
IER2	7.64e-08	-0.258837	0.00139994	CD8 CMC1+	3.6e-18	-0.303731	6.6e-14	CD8 CMC1+
STK17B	1.05e-08	-0.25897	0.000191876	CD8 CMC1+	2.65e-18	-0.296088	4.86e-14	CD8 CMC1+
SARAF	1.09e-14	-0.260169	2e-10	CD8 GZMK+	3.02e-22	-0.259764	5.54e-18	CD8 GZMK+
MT-ND3	7.72e-13	-0.26545	1.42e-08	CD8 GZMK+	4.49e-30	-0.337878	8.24e-26	CD8 GZMK+
H3F3B	2.95e-14	-0.266831	5.41e-10	CD8 CMC1+	1.54e-25	-0.275635	2.82e-21	CD8 CMC1+
MT-ND3	6.06e-19	-0.267858	1.11e-14	CD8 GZMB+	3.89e-25	-0.253321	7.12e-21	CD8 GZMB+
SELENOK	4.35e-13	-0.280202	7.97e-09	CD8 CMC1+	6.01e-20	-0.295994	1.1e-15	CD8 CMC1+
SRGN	2.89e-12	-0.282835	5.29e-08	CD8 CMC1+	8.57e-25	-0.263302	1.57e-20	CD8 CMC1+
LAIR2	1.6e-09	-0.2835	2.93e-05	CD4 CTL	4.72e-20	-0.399087	8.65e-16	CD4 CTL
HSPA5	6.84e-10	-0.284752	1.25e-05	CD8 CMC1+	1.67e-29	-0.412444	3.07e-25	CD8 CMC1+
H3F3B	3.13e-17	-0.286837	5.74e-13	CD8 GZMK+	8.89e-22	-0.290175	1.63e-17	CD8 GZMK+
TENT5C	3.43e-12	-0.293308	6.29e-08	CD8 CMC1+	7.29e-20	-0.328551	1.34e-15	CD8 CMC1+
IRF1	8.86e-07	-0.298012	0.0162392	CD8 CMC1+	7.88e-21	-0.440845	1.44e-16	CD8 CMC1+
LDHA	7.46e-16	-0.302386	1.37e-11	CD8 CMC1+	8.79e-20	-0.287133	1.61e-15	CD8 CMC1+
SELENOK	1.75e-18	-0.311028	3.2e-14	CD8 GZMK+	1.54e-25	-0.3512	2.82e-21	CD8 GZMK+
MT-ND4L	2.43e-15	-0.314562	4.46e-11	CD8 CMC1+	5.01e-104	-0.538622	9.18e-100	CD8 CMC1+
TUBA4A	4.32e-14	-0.317783	7.92e-10	CD8 CMC1+	6.78e-17	-0.351082	1.24e-12	CD8 CMC1+
SRGN	1.5e-16	-0.319796	2.74e-12	CD8 GZMK+	5.7e-26	-0.37464	1.04e-21	CD8 GZMK+
RGCC	1.22e-09	-0.322075	2.23e-05	CD8 GZMK+	3.92e-10	-0.30738	7.19e-06	CD8 GZMK+
PPP1R15A	3.95e-09	-0.325166	7.24e-05	CD8 CMC1+	9.24e-15	-0.344253	1.69e-10	CD8 CMC1+
FXYD5	5.71e-15	-0.325912	1.05e-10	CD8 CMC1+	4.76e-17	-0.260607	8.72e-13	CD8 CMC1+
PIK3R1	1.5e-13	-0.332615	2.75e-09	CD8 GZMK+	2.74e-25	-0.424158	5.01e-21	CD8 GZMK+
MYADM	3.03e-08	-0.339699	0.000555967	CD8 CMC1+	5.38e-45	-0.700975	9.86e-41	CD8 CMC1+
CD69	3.13e-11	-0.342629	5.74e-07	CD8 CMC1+	9.29e-14	-0.274479	1.7e-09	CD8 CMC1+
ANXA1	7.74e-17	-0.345488	1.42e-12	CD8 GZMK+	3.66e-16	-0.348528	6.71e-12	CD8 GZMK+
CREM	1.59e-12	-0.346139	2.92e-08	CD8 GZMK+	1.12e-15	-0.359831	2.04e-11	CD8 GZMK+
RGS1	4.16e-07	-0.365411	0.00762987	CD8 CMC1+	6.5e-09	-0.352225	0.000119026	CD8 CMC1+
MT-ND3	5.46e-25	-0.365773	1e-20	CD8 CMC1+	1.32e-21	-0.263647	2.42e-17	CD8 CMC1+
FTH1	1.05e-23	-0.374638	1.92e-19	CD8 CMC1+	3.34e-68	-0.517169	6.13e-64	CD8 CMC1+
DUSP1	1.8e-10	-0.378496	3.29e-06	CD4 CTL	5.27e-07	-0.277262	0.00964817	CD4 CTL
HLA-B	2.43e-39	-0.379909	4.46e-35	CD8 CMC1+	1.43e-44	-0.264888	2.62e-40	CD8 CMC1+
LMNA	1.24e-13	-0.383034	2.27e-09	CD8 GZMK+	1.97e-14	-0.420512	3.62e-10	CD8 GZMK+
CD69	2.5e-21	-0.390398	4.59e-17	CD8 GZMK+	2.28e-12	-0.26881	4.17e-08	CD8 GZMK+
ZNF331	1.74e-15	-0.394898	3.18e-11	CD8 GZMK+	8.18e-18	-0.436402	1.5e-13	CD8 GZMK+
NFKBIA	6.76e-14	-0.397157	1.24e-09	CD8 CMC1+	1.26e-29	-0.560769	2.31e-25	CD8 CMC1+
RGS1	7.77e-12	-0.397611	1.42e-07	CD8 GZMK+	3.43e-19	-0.500447	6.29e-15	CD8 GZMK+
HSPA5	1.47e-14	-0.406545	2.7e-10	CD8 GZMK+	3.9e-27	-0.476123	7.14e-23	CD8 GZMK+
DDIT4	3.26e-17	-0.40729	5.97e-13	CD8 CMC1+	7.8e-22	-0.414963	1.43e-17	CD8 CMC1+
ZNF331	1.06e-07	-0.410439	0.00194227	CD8 CMC1+	9.93e-10	-0.373698	1.82e-05	CD8 CMC1+
HLA-B	4.37e-38	-0.423141	8e-34	CD8 GZMK+	9.23e-43	-0.390687	1.69e-38	CD8 GZMK+
EIF1	1.38e-33	-0.42438	2.52e-29	CD8 CMC1+	6.56e-78	-0.48754	1.2e-73	CD8 CMC1+
PIK3R1	7.51e-20	-0.430843	1.38e-15	CD8 CMC1+	1.49e-32	-0.457662	2.72e-28	CD8 CMC1+
PPP1R15A	2.52e-16	-0.438094	4.62e-12	CD8 GZMK+	5.26e-18	-0.413811	9.64e-14	CD8 GZMK+
DNAJB1	1.51e-21	-0.438737	2.77e-17	CD8 CMC1+	1.86e-33	-0.439182	3.4e-29	CD8 CMC1+
TSC22D3	4.05e-14	-0.453551	7.42e-10	CD8 CMC1+	3.14e-25	-0.464524	5.75e-21	CD8 CMC1+
IRF1	6.29e-16	-0.459264	1.15e-11	CD8 GZMK+	1.76e-25	-0.511622	3.23e-21	CD8 GZMK+
DDIT4	1.14e-18	-0.467066	2.08e-14	CD8 GZMK+	1.94e-11	-0.321814	3.55e-07	CD8 GZMK+
EIF1	8.41e-47	-0.467652	1.54e-42	CD8 GZMK+	4.19e-70	-0.528508	7.68e-66	CD8 GZMK+
JUN	2.27e-16	-0.49282	4.16e-12	CD8 CMC1+	3.68e-25	-0.535675	6.74e-21	CD8 CMC1+
MYADM	4.18e-23	-0.499284	7.65e-19	CD8 GZMK+	5.88e-48	-0.726871	1.08e-43	CD8 GZMK+
YPEL5	3.69e-27	-0.501101	6.76e-23	CD8 CMC1+	1.57e-45	-0.586208	2.88e-41	CD8 CMC1+
TSC22D3	4.5e-19	-0.502699	8.24e-15	CD8 GZMK+	3.02e-16	-0.392118	5.52e-12	CD8 GZMK+
DNAJB1	8.87e-29	-0.517456	1.63e-24	CD8 GZMK+	2.04e-42	-0.5757	3.74e-38	CD8 GZMK+
TNFAIP3	2.97e-25	-0.563523	5.45e-21	CD8 CMC1+	9.49e-46	-0.69898	1.74e-41	CD8 CMC1+
NR4A2	3.69e-25	-0.58392	6.76e-21	CD8 GZMK+	1.13e-47	-0.695387	2.07e-43	CD8 GZMK+
NR4A2	7.91e-31	-0.589223	1.45e-26	CD8 CMC1+	1.07e-38	-0.676455	1.97e-34	CD8 CMC1+
FTH1	6.89e-38	-0.593178	1.26e-33	CD8 GZMK+	3.84e-84	-0.730493	7.04e-80	CD8 GZMK+
JUNB	6.65e-25	-0.599197	1.22e-20	CD8 CMC1+	1.22e-34	-0.532694	2.23e-30	CD8 CMC1+
YPEL5	1.31e-37	-0.601009	2.39e-33	CD8 GZMK+	2.31e-54	-0.659007	4.23e-50	CD8 GZMK+
JUNB	2.7e-20	-0.602683	4.95e-16	CD8 GZMK+	3.98e-22	-0.54643	7.3e-18	CD8 GZMK+
NFKBIA	1.85e-25	-0.62907	3.39e-21	CD8 GZMK+	8.07e-52	-0.787186	1.48e-47	CD8 GZMK+
DUSP1	1.71e-29	-0.682481	3.14e-25	CD8 CMC1+	1.8e-21	-0.489498	3.3e-17	CD8 CMC1+
TNFAIP3	5.79e-24	-0.686664	1.06e-19	CD8 GZMK+	6.34e-38	-0.733215	1.16e-33	CD8 GZMK+
DUSP2	4.25e-24	-0.693267	7.78e-20	CD8 GZMK+	1.88e-37	-0.762748	3.45e-33	CD8 GZMK+
DUSP2	8.65e-23	-0.6981	1.58e-18	CD8 CMC1+	3.55e-40	-0.705378	6.5e-36	CD8 CMC1+
DUSP1	9.55e-29	-0.762682	1.75e-24	CD8 GZMK+	9.77e-10	-0.41435	1.79e-05	CD8 GZMK+
ZFP36	3.27e-40	-0.78149	5.98e-36	CD8 CMC1+	8.07e-94	-1.1003	1.48e-89	CD8 CMC1+
CXCR4	5.85e-43	-0.828733	1.07e-38	CD8 GZMK+	3.62e-43	-0.71094	6.63e-39	CD8 GZMK+
CXCR4	1.05e-50	-0.87077	1.93e-46	CD8 CMC1+	8.41e-47	-0.724601	1.54e-42	CD8 CMC1+
FOS	2.61e-41	-0.931861	4.78e-37	CD8 CMC1+	5.59e-41	-0.792941	1.02e-36	CD8 CMC1+
FOS	1.92e-56	-1.15522	3.51e-52	CD8 GZMK+	3.22e-28	-0.800489	5.89e-24	CD8 GZMK+

## Sheet: Sheet1
ANXA1		CD69
CD69		CD69
CREM		CTSW
CTSW		CTSW
CXCR4		CXCR4
DDIT4		CXCR4
DNAJB1		DDIT4
DUSP1		DDIT4
DUSP2		DNAJB1
EIF1		DNAJB1
FOS		DUSP1
FTH1		DUSP1
FXYD5		DUSP1
GIMAP4		DUSP2
GIMAP7		DUSP2
H3F3B		EIF1
HLA-B		EIF1
HLA-DQA1		FOS
HLA-DRB5		FOS
HSPA5		FTH1
IER2		FTH1
IRF1		GIMAP4
JUN		GIMAP4
JUNB		H3F3B
LAIR2		H3F3B
LDHA		HLA-B
LMNA		HLA-B
MT-ND3		HLA-DQA1
MT-ND4L		HLA-DQA1
MYADM		HLA-DQA1
NFKBIA		HSPA5
NR4A2		HSPA5
PIK3R1		IRF1
PLEK		IRF1
PPP1R15A		JUNB
RGCC		JUNB
RGS1		MT-ND3
SARAF		MT-ND3
SELENOK		MT-ND3
SRGN		MYADM
STK17B		MYADM
TENT5C		NFKBIA
TNFAIP3		NFKBIA
TSC22D3		NR4A2
TUBA1A		NR4A2
TXNIP		PIK3R1
YPEL5		PIK3R1
ZFP36		PPP1R15A
ZNF331		PPP1R15A
		RGS1
		RGS1
		SELENOK
		SELENOK
		SRGN
		SRGN
		TENT5C
		TENT5C
		TNFAIP3
		TNFAIP3
		TSC22D3
		TSC22D3
		TUBA1A
		TUBA4A
		YPEL5
		YPEL5
		ZNF331
		ZNF331

## Sheet: NPC shared DEGs
	CEN vs Control				CO vs Control
geneID	p_val	avg_log2FC	p_val_adj	cluster	p_val	avg_log2FC	p_val_adj	cluster
CTSW	1.55873e-52	0.615718	2.8559e-48	CD8 naive	6.18655e-26	0.478948	1.1335e-21	CD8 naive
CCL5	5.32071e-08	0.603143	0.000974861	CD4 CD74+	5.18067e-10	0.624752	9.49202e-06	CD4 CD74+
HLA-DRB5	3.45691e-22	0.494721	6.33375e-18	CD4 CD74+	1.64509e-07	0.264135	0.00301413	CD4 CD74+
HLA-DQA1	5.42036e-12	0.394876	9.93118e-08	CD4 CD74+	7.7663e-11	0.381153	1.42294e-06	CD4 CD74+
NKG7	1.35147e-06	0.372937	0.0247617	CD4 CD74+	4.49431e-08	0.399064	0.000823447	CD4 CD74+
HLA-DRA	1.47391e-09	0.362831	2.7005e-05	CD4 CD74+	1.15912e-09	0.313982	2.12375e-05	CD4 CD74+
IL7R	1.78022e-26	0.332111	3.26172e-22	CD8 naive	2.7446e-08	0.263201	0.000502866	CD8 naive
GIMAP7	7.55145e-15	0.256899	1.38358e-10	CD4 memory	2.75805e-14	0.32772	5.0533e-10	CD4 memory
ZFP36	9.49968e-07	-0.252201	0.0174053	CD4 naive	1.01918e-18	-0.315343	1.86733e-14	CD4 naive
ZFP36	5.36494e-10	-0.287067	9.82964e-06	MALAT1+ CD4	4.34365e-24	-0.342219	7.95844e-20	MALAT1+ CD4
MT-CYB	8.1758e-07	-0.291947	0.0149797	CD4 naive	8.40439e-62	-0.444285	1.53985e-57	CD4 naive
LEPROTL1	2.44496e-08	-0.295427	0.000447966	CD4 CD74+	1.60818e-14	-0.265827	2.9465e-10	CD4 CD74+
PABPC1	5.57772e-16	-0.296043	1.02195e-11	CD4 memory	2.06519e-33	-0.291564	3.78383e-29	CD4 memory
MT-ND4L	7.96059e-15	-0.296878	1.45854e-10	CD4 memory	4.2438e-61	-0.469801	7.77549e-57	CD4 memory
MT-CO1	3.64822e-08	-0.314229	0.000668426	MALAT1+ CD4	2.84742e-59	-0.507628	5.21705e-55	MALAT1+ CD4
MT-CO3	1.07129e-16	-0.315046	1.96282e-12	CD4 memory	9.95177e-143	-0.725055	1.82336e-138	CD4 memory
MT-ND5	1.70499e-09	-0.319387	3.12389e-05	CD4 naive	7.94968e-54	-0.490415	1.45654e-49	CD4 naive
SARAF	5.05617e-07	-0.329659	0.00926391	CD4 CD74+	3.32459e-19	-0.257097	6.09131e-15	CD4 CD74+
MT-CO3	2.47295e-10	-0.344718	4.53095e-06	CD4 naive	2.24437e-146	-0.738623	4.11214e-142	CD4 naive
MT-ND4L	1.93825e-09	-0.350459	3.55125e-05	MALAT1+ CD4	2.6942e-48	-0.376363	4.93631e-44	MALAT1+ CD4
MT-ND4L	7.23489e-10	-0.351282	1.32558e-05	CD8 naive	1.75369e-104	-0.478395	3.21311e-100	CD8 naive
MT-ND4L	3.62197e-17	-0.352948	6.63617e-13	CD4 naive	1.83398e-86	-0.54183	3.36022e-82	CD4 naive
MT-CO3	7.40648e-10	-0.364506	1.35702e-05	CD8 naive	4.54159e-209	-0.811686	8.32111e-205	CD8 naive
FTH1	7.44303e-18	-0.365646	1.36371e-13	CD4 memory	3.43426e-38	-0.396139	6.29226e-34	CD4 memory
MT-CO1	6.03635e-15	-0.36687	1.10598e-10	CD4 naive	1.97394e-102	-0.585141	3.61665e-98	CD4 naive
PABPC1	9.32623e-11	-0.372148	1.70875e-06	CD4 CD74+	1.10585e-18	-0.279141	2.02613e-14	CD4 CD74+
FTH1	4.05799e-17	-0.400589	7.43505e-13	CD4 CD74+	3.68275e-48	-0.420654	6.74753e-44	CD4 CD74+
NFKBIA	1.16565e-16	-0.457969	2.1357e-12	CD4 memory	3.29138e-29	-0.486497	6.03047e-25	CD4 memory
NFKBIA	1.48541e-13	-0.461385	2.72157e-09	CD4 CD74+	9.89997e-18	-0.38074	1.81387e-13	CD4 CD74+
ZFP36	1.8322e-17	-0.466431	3.35696e-13	CD4 CD74+	3.99349e-53	-0.669668	7.31687e-49	CD4 CD74+
CXCR4	4.82535e-24	-0.526902	8.841e-20	CD4 memory	2.55316e-09	-0.253186	4.67789e-05	CD4 memory
ZFP36	7.2905e-23	-0.590002	1.33576e-18	CD4 memory	1.11192e-49	-0.750782	2.03727e-45	CD4 memory
NFKBIA	2.49376e-24	-0.687696	4.56906e-20	MALAT1+ CD4	2.2403e-12	-0.317343	4.10469e-08	MALAT1+ CD4
NFKBIA	7.02851e-29	-0.715038	1.28776e-24	CD4 naive	7.65965e-23	-0.483279	1.4034e-18	CD4 naive
JUNB	3.17355e-29	-0.762838	5.81458e-25	CD4 memory	3.64897e-07	-0.279294	0.00668565	CD4 memory
JUNB	2.08e-29	-0.948418	3.81098e-25	CD4 CD74+	1.96174e-10	-0.367116	3.5943e-06	CD4 CD74+
